# Supplementary material for: Resistance to Gemcitabine in Pancreatic Cancer Is Connected to Methylglyoxal Stress and Heat Shock Response
Source: Cells. 2023 May 17;12(10):1414. doi: 10.3390/cells12101414 (PMC10217245; doi:10.3390/cells12101414)
Supplement: Supplementary file 1 [file cells-12-01414-s001.zip]

Archive with 1 entries (1 files):
- cells-2384548-supplementary.pdf
